# Supplementary material for: Sleep Behaviour in Sickle Cell Disease: A Systematic Review and Meta-Analysis
Source: Children (Basel). 2024 Dec 26;12(1):21. doi: 10.3390/children12010021 (PMC11763464; doi:10.3390/children12010021)
Supplement: Supplementary file 1 [file children-12-00021-s001.zip]

Archive with 1 entries (1 files):
- children-3308976-supplementary.pdf
